# Supplementary material for: Real-Time Imaging of Plasmonic Concentric Circular Gratings Fabricated by Lens–Axicon Laser Interference Lithography
Source: Micromachines (Basel). 2023 Oct 26;14(11):1981. doi: 10.3390/mi14111981 (PMC10673155; doi:10.3390/mi14111981)
Supplement: Supplementary file 1 [file micromachines-14-01981-s001.zip]

Archive with 1 entries (1 files):
- micromachines-2653675-supplementary.mp4
